# Supplementary material for: Development of a Prognostic Model of Overall Survival for Metastatic Hormone-Naïve Prostate Cancer in Japanese Men
Source: Cancers (Basel). 2022 Oct 2;14(19):4822. doi: 10.3390/cancers14194822 (PMC9563582; doi:10.3390/cancers14194822)
Supplement: Supplementary file 1 [file cancers-14-04822-s001.zip]

Archive with 1 entries (1 files):
- cancers-1888496-supplementary.pdf
